# Supplementary material for: Recurrent Vestibular Symptoms Not Otherwise Specified: Clinical Characteristics Compared With Vestibular Migraine and Menière's Disease
Source: Front Neurol. 2021 Jun 17;12:674092. doi: 10.3389/fneur.2021.674092 (PMC8248237; doi:10.3389/fneur.2021.674092)
Supplement: Supplementary Material 2 — Results of the “Vertigo PEVS” questionnaire for patients with vestibular migraine (VM, n = 150), recurrent vestibular symptoms not otherwise specified (RVS-NOS, n = 35) and Menière's disease (MD, n = 119). All results are presented as absolute numbers and relative frequencies in %. [file Table_1.xlsx]

## Sheet: S2
			VM (absolute numbers)	VM (frequencies in %)	RVS NOS (abs. numbers)	RVS NOS (freqeuncies in %)	MD (abs. numbers)	MD (frequencies in %)
	age and gender	n	150		35		119
		male	22	14.6667	17	48.5714	54	45.3782
		female	128	85.3333	18	51.4286	65	54.6218
		age (years; mean ± SD)	47.69 ± 13.03		52.56 ± 14.31		55.75 ± 13.50
		duration (years; mean ± SD)	5.26 ± 6.59		5.40 ± 6.10		7.63 ± 8.09
		age at onset (years; mean ± SD)	42.43 ± 13.58		47.16 ± 14.24		48.12 ± 13.14
	Symptoms grid, pt 1	spontaneous (spinn.)	71	47.3333	21	60	64	53.7815
		spontaneous (non-spinn.)	38	25.3333	6	17.1429	10	8.40336
		positional (trans. spinn.)	18	12	4	11.4286	0	0
		positional (trans. non-spinn.)	6	4	2	5.71429	1	0.840336
		positional (pers. spinn.)	43	28.6667	6	17.1429	3	2.52101
		positional (pers. non-spinn.)	13	8.66667	2	5.71429	0	0
		head-motion (spinn.)	34	22.6667	10	28.5714	9	7.56303
		head-motion (non-spinn.)	18	12	5	14.2857	0	0
		visually-ind. (spinn.)	11	7.33333	4	11.4286	4	3.36134
		visually-ind. (non-spinn.)	16	10.6667	2	5.71429	0	0
		sound-ind. (spinn.)	2	1.33333	0	0	2	1.68067
		sound-ind. (non-spin.)	3	2	1	2.85714	1	0.840336
		Valsalva-ind. (glottic, spinn.)	5	3.33333	0	0	0	0
		Valsalva-ind. (glottic, non-spinn.)	1	0.666667	0	0	0	0
		Valsalva-ind. (nasal, spinn.)	2	1.33333	0	0	2	1.68067
		Valsalva-ind. (nasal, non-spinn.)	2	1.33333	0	0	0	0
		orthostatic (spinn.)	25	16.6667	7	20	4	3.36134
		orthostatic (non-spinn.)	12	8	5	14.2857	1	0.840336
		other triggers (spinn.)	3	2	1	2.85714	0	0
		other triggers (non-spin.)	2	1.33333	0	0	1	0.840336
	Symptoms grid, pt 2	spontaneous	55	36.6667	12	34.2857	21	17.6471
		positional (trans.)	10	6.66667	2	5.71429	3	2.52101
		positional (pers.)	13	8.66667	2	5.71429	1	0.840336
		head-motion	33	22	3	8.57143	10	8.40336
		visually-ind.	27	18	7	20	7	5.88235
		sound-ind.	4	2.66667	2	5.71429	4	3.36134
		Valsalva-ind. (glottic)	5	3.33333	0	0	2	1.68067
		Valsalva-ind. (nasal)	5	3.33333	0	0	2	1.68067
		orthostatic	26	17.3333	5	14.2857	7	5.88235
		other triggers	5	3.33333	2	5.71429	1	0.840336
	Symptoms grid, pt 3	ext. vertigo	56	37.3333	9	25.7143	70	58.8235
		oscillopsia (head-mov.)	14	9.33333	4	11.4286	2	1.68067
		oscillopsia (w/o head mov.)	16	10.6667	4	11.4286	4	3.36134
		visual lag	23	15.3333	5	14.2857	11	9.2437
		visual tilt	10	6.66667	2	5.71429	1	0.840336
		movement-ind. blur	32	21.3333	8	22.8571	12	10.084
	Symptoms grid, pt 4	unsteadiness	80	53.3333	19	54.2857	52	43.6975
		lateropulsion R	25	16.6667	9	25.7143	20	16.8067
		lateropulsion L	28	18.6667	10	28.5714	14	11.7647
		antepulsion	14	9.33333	0	0	1	0.840336
		retropulsion	8	5.33333	0	0	2	1.68067
		near fall	61	40.6667	19	54.2857	54	45.3782
		fall	29	19.3333	6	17.1429	27	22.6891
	attack frequency	<1/year	5	3.33333	3	8.57143	15	12.605
		≥1/12 months	14	9.33333	5	14.2857	7	5.88235
		≥1/6 months	18	12	4	11.4286	18	15.1261
		≥1/3 months	23	15.3333	2	5.71429	22	18.4874
		≥1/month	39	26	8	22.8571	32	26.8908
		≥1/week	39	26	6	17.1429	21	17.6471
		≥1/day	9	6	5	14.2857	1	0.840336
		unable to tell	3	2	2	5.71429	3	2.52101
	clusters of attacks	no	77	51.3333	22	62.8571	48	40.3361
		yes	69	46	12	34.2857	70	58.8235
		unable	4	2.66667	1	2.85714	1	0.840336
	duration of clusters	weeks	57	82.6087	10	83.3333	44	62.8571
		months	8	11.5942	1	8.33333	23	32.8571
		unable	4	5.7971	1	8.33333	3	4.28571
	residual sympttoms	no	84	56	24	68.5714	64	53.7815
		yes	65	43.3333	11	31.4286	55	46.2185
		unable to tell	1	0.666667	0	0	0	0
	residual sympttom quality	spont. vertigo	2	3.07692	0	0	1	1.81818
		head-motion vertigo	6	9.23077	0	0	2	3.63636
		visually-ind. vertigo	4	6.15385	1	9.09091	1	1.81818
		spont. dizziness	12	18.4615	4	36.3636	12	21.8182
		head-motion dizziness	27	41.5385	5	45.4545	25	45.4545
		visually-ind. dizziness	19	29.2308	1	9.09091	7	12.7273
		unsteadiness	39	60	6	54.5455	46	83.6364
		others	10	15.3846	3	27.2727	9	16.3636
		unable to answer	0	0	0	0	0	0
	attack duration	<1 min	21	14	11	31.4286	0	0
		1 - 5 min	41	27.3333	8	22.8571	12	10.084
		6 - <60 min	51	34	2	5.71429	47	39.4958
		1 - 4 h	45	30	6	17.1429	78	65.5462
		5 - 24 h	41	27.3333	8	22.8571	34	28.5714
		up to 3days	41	27.3333	5	14.2857	4	3.36134
		>3 days	10	6.66667	3	8.57143	0	0
		unable	0	0	0	0	0	0
	recovery time	immediate	12	8	10	28.5714	5	4.20168
		<1 min	5	3.33333	0	0	1	0.840336
		1 - 5 min	16	10.6667	5	14.2857	5	4.20168
		6 - <60 min	33	22	5	14.2857	28	23.5294
		1 - 4 h	23	15.3333	3	8.57143	40	33.6134
		5 - 24 h	25	16.6667	5	14.2857	24	20.1681
		up to 3 days	22	14.6667	2	5.71429	12	10.084
		> 3 days	9	6	3	8.57143	2	1.68067
		too variable to tell	0	0	1	2.85714	2	1.68067
		unable	5	3.33333	1	2.85714	0	0
	exacerbations within attack	no	77	51.3333	24	68.5714	84	70.5882
		yes	73	48.6667	10	28.5714	30	25.2101
		unable	0	0	1	2.85714	4	3.36134
	duration of exacerbations	<1 min	20	27.3973	5	50	2	6.66667
		1 - 5 min	34	46.5753	1	10	7	23.3333
		6 - <60 min	21	28.7671	0	0	20	66.6667
		1 - 4 h	2	2.73973	0	0	2	6.66667
		>4 h	2	2.73973	4	40	1	3.33333
		unable	1	1.36986	0	0	0	0
	intensity of attacks (mostly)	mild	15	10	8	22.8571	4	3.36134
		moderate	72	48	9	25.7143	41	34.4538
		severe	63	42	18	51.4286	74	62.1849
		unable to tell	0	0	0	0	0	0
	severe attacks	no	15	17.2414	9	52.9412	10	22.2222
	(in pat. with mostly mild / mod. attacks)	yes	72	82.7586	6	35.2941	35	77.7778
		unable	0	0	0	0	0	0
	accompanying symptoms (mostly)	photophobia	65	43.3333	2	5.71429	25	21.0084
		visual aura	15	10	2	5.71429	1	0.840336
		diplopia	3	2	0	0	0	0
		phonophobia	72	48	2	5.71429	37	31.0924
		tinnitus	23	15.3333	1	2.85714	81	68.0672
		fullness of ear	17	11.3333	2	5.71429	73	61.3445
		hearing loss	15	10	2	5.71429	73	61.3445
		nausea	92	61.3333	12	34.2857	96	80.6723
		vomiting	25	16.6667	4	11.4286	55	46.2185
		palpitations	21	14	6	17.1429	4	3.36134
		choking	11	7.33333	2	5.71429	6	5.04202
		anxiety	71	47.3333	11	31.4286	41	34.4538
		headache (any type)	123	82	5	14.2857	49	41.1765
		head. (hemicranial)	48	32	0	0	5	4.20168
		head. (pulsating)	45	30	0	0	9	7.56303
		head. (worse on effort)	62	41.3333	1	2.85714	10	8.40336
		head. (mod. or severe)	54	36	1	2.85714	10	8.40336
